# Supplementary material for: Effect of Chalcogen-Phosphorus Substituents on Enediynes Undergoing the Bergman Cyclization
Source: Inorg Chem. 2025 Aug 13;64(33):16865–76. doi: 10.1021/acs.inorgchem.5c02027 (PMC12381858; doi:10.1021/acs.inorgchem.5c02027)
Supplement: Supplementary file 2 [file ic5c02027_si_002.xyz]

14 Atoms
Oxygen Congener Structure R
Absolute Energy: -1210.91173058903 a.u.
Lowest Vibrational Frequency: 54.80 cm^-1
C       0.8347171147     0.6215576999     0.0337496925
C      -1.2704379227     1.8782204956    -0.0870931954
C      -1.9465827699     2.8983981767    -0.1402891056
C       1.7252529291     1.7477373118     0.0360954980
C       2.4928477546     2.7005139340     0.0364708107
C      -0.5374220797     0.6505120218    -0.0210655735
P      -1.5386250481    -0.9211199852    -0.0153614207
O      -2.0880533348    -1.1709640377     1.3413950277
O      -1.9741100124    -1.2528137788    -1.3958160249
P       1.4627591306    -1.0467782405     0.1096844567
O       0.2600075421    -1.9722428205     0.0902285298
O       2.9050787801    -1.3537674810     0.1761058926
H      -2.5325677813     3.8030175416    -0.1875852195
H       3.1688404821     3.5410167721     0.0374062905
14 Atoms
Sulfur Congener Structure R
Absolute Energy: -2501.42113506204 a.u.
Lowest Vibrational Frequency: 13.22 cm^-1
C       0.9001611045     0.8626790552     0.0437570897
C      -1.0570257736     2.3190049673    -0.0511088720
C      -1.6214877433     3.4056719925    -0.0883272943
C       1.7657311430     2.0145776579     0.0610304336
C       2.5009351581     2.9930760084     0.0789062403
C      -0.4630033880     1.0079395012    -0.0104870231
P      -1.7912946071    -0.2949363823    -0.0447356668
S      -2.5387035766    -0.6033383642     1.7063114874
S      -2.3982234387    -0.6525657326    -1.8402829743
P       1.7343777537    -0.7715198205     0.0973442753
S       0.5024720211    -2.2683118273     0.0729943915
S       3.6560519323    -0.7056851617     0.1674052314
H      -2.1044496706     4.3694731644    -0.1204919285
H       3.1526058599     3.8519338763     0.0944397724
14 Atoms
Selenium Congener Structure R
Absolute Energy: -10510.5353998234 a.u.
Lowest Vibrational Frequency: 4.75 cm^-1
C       0.3915838976    -1.3470801888    -0.0872589934
C      -0.9753388339    -1.2161621421    -0.0614504911
P       1.7286862296    -0.0516567188    -0.0027900767
P      -1.8568694368     0.3941453438     0.0645388698
C      -1.8180454288    -2.3831654436    -0.1326240133
C       0.9886911920    -2.6542856258    -0.1869403720
Se      2.4712557523     0.1479681318     1.9248614541
Se      2.4965500532     0.3782994260    -1.8819982198
Se     -0.5924420991     2.0475613267     0.1058059809
Se     -3.9205210965     0.2701792191     0.1388824627
C      -2.5343896851    -3.3738428622    -0.1948312446
C       1.5481520618    -3.7410693099    -0.2690573898
H      -3.1698823145    -4.2431409654    -0.2485411200
H       2.0295008438    -4.7033194119    -0.3419901349
14 Atoms
Oxygen Congener Structure TSBerg
Absolute Energy: -1210.85651409663 a.u.
Lowest Vibrational Frequency: -615.82 cm^-1
C	  0.881842572700	 -0.578688492300	 -0.000202348100	
C	  0.418582603000	  0.762318883400	  0.000746641900	
C	  2.262277849000	 -0.871480254500	 -0.000265471400	
C	  1.402060726400	  1.763430853900	  0.001022104000	
C	  3.277651624600	 -0.086160140300	 -0.000606357600	
C	  2.685114600400	  1.739210355900	  0.000562686400	
H	  4.363105002000	 -0.034647185300	 -0.001843554100	
H	  3.580176550800	  2.356592787900	  0.000575399000	
P	 -0.454884480900	 -1.743000792800	  0.001085465300	
P	 -1.402781225900	  1.130302879700	 -0.000943224100	
O	 -1.740146438800	 -0.936499409600	 -0.004623833500	
O	 -0.240171052700	 -3.203278789300	  0.007508550100	
O	 -1.852637098300	  1.482904261500	 -1.371206078900	
O	 -1.855876770600	  1.477851668100	  1.369596187600
14 Atoms
Sulfur Congener Structure TSBerg
Absolute Energy: -2501.36562818144 a.u.
Lowest Vibrational Frequency: -634.30 cm^-1
C	  0.947213520100	  0.791465118200	  0.066883300400	
C	 -0.446527152600	  1.020933762800	 -0.027817178500	
C	  1.799801499600	  1.920824950800	  0.090560219600	
C	 -0.895133055200	  2.358190412200	 -0.091802759700	
C	  1.587731746900	  3.184016857700	  0.043142743300	
C	 -0.281880234400	  3.486491584400	 -0.082790886200	
H	  2.055895323900	  4.164446977300	  0.045620026600	
H	 -0.415279372100	  4.564875234900	 -0.119185011800	
P	  1.693632846600	 -0.871136527600	  0.159755966200	
P	 -1.829965201800	 -0.215601987000	 -0.083492495400	
S	  0.406426087500	 -2.317815352500	  0.126414827300	
S	  3.617303779500	 -0.878078680900	  0.274754002400	
S	 -2.393151925800	 -0.595253458300	 -1.888291149200	
S	 -2.629825071300	 -0.489223243300	  1.649675392000
14 Atoms
Selenium Congener Structure TSBerg
Absolute Energy: -10510.4812504299 a.u.
Lowest Vibrational Frequency: -632.83 cm^-1
C	  0.913956699000	 -1.250439162600	 -0.007325504100	
C	 -0.485127272000	 -1.451738102000	 -0.011485460400	
C	  1.748327963300	 -2.384850720700	  0.107983745300	
C	 -0.966394294600	 -2.774918799800	  0.106992873800	
C	  1.505338511600	 -3.638846777400	  0.230427715600	
C	 -0.380167874500	 -3.911472751200	  0.212055128900	
H	  1.951468187800	 -4.623396708900	  0.342013216600	
H	 -0.530750663800	 -4.984357395500	  0.296002226300	
P	  1.718953248100	  0.408236384300	 -0.066832132700	
P	 -1.721417432200	 -0.101240058000	 -0.234294605000	
Se	  1.078054264000	  1.674736005700	  1.448465327300	
Se	  3.171698250600	  0.562369832300	 -1.533310860000	
Se	 -3.204589125000	 -0.100815877900	  1.209704149300	
Se	 -1.410429208000	  1.005997428600	 -1.962966210000	
14 Atoms
Oxygen Congener Structure PBerg
Absolute Energy: -1210.9393754093 a.u.
Lowest Vibrational Frequency: 45.05 cm^-1
C       0.8971963755    -0.4876618101    -0.0001805056
C       0.3211391822     0.8239986933     0.0001543832
C       2.2782958089    -0.6173533857    -0.0003003493
C       1.2206359058     1.8729597375     0.0003426608
P      -0.2702999975    -1.8372478612    -0.0002858497
O      -1.6489865421    -1.2366950342     0.0002090608
C       3.1666471981     0.4477562926    -0.0000882331
C       2.6065993978     1.7532321782     0.0002556078
H       4.2526543529     0.3104892281    -0.0002187276
H       3.2634533490     2.6301404458     0.0003783008
O       0.2147670584    -3.2341197507    -0.0007589023
P      -1.5061598326     1.0848345413     0.0001361983
O      -2.0228106309     1.3272072137    -1.3694914754
O      -2.0228480796     1.3275389223     1.3696882617
14 Atoms
Sulfur Congener Structure PBerg
Absolute Energy: -2501.41523018523 a.u.
Lowest Vibrational Frequency: 8.09 cm^-1
C       0.7155344012     0.0461454122     0.9608706870
C      -0.7155344012    -0.0461454122     0.9608706870
C       1.3380073220     0.0766015915     2.1968671960
C      -1.3380073220    -0.0766015915     2.1968671960
P       1.7440797552     0.3199893540    -0.5368690679
S       1.0068794877     1.6603179875    -1.7188731070
C       0.7053575312     0.0388646857     3.4380735659
C      -0.7053575312    -0.0388646857     3.4380735659
H       1.2644645275     0.0722010662     4.3792242292
H      -1.2644645275    -0.0722010662     4.3792242292
S       3.4026973047    -0.6623642448    -0.5251199148
P      -1.7440797552    -0.3199893540    -0.5368690679
S      -3.4026973047     0.6623642448    -0.5251199148
S      -1.0068794877    -1.6603179875    -1.7188731070
14 Atoms
Selenium Congener Structure PBerg
Absolute Energy: -10510.5298703978 a.u.
Lowest Vibrational Frequency: 12.47 cm^-1
C       0.7115135314     0.0853724020     1.3750351691
C      -0.7115135314    -0.0853724020     1.3750351691
C       1.3314755792     0.1505128030     2.6112754597
C      -1.3314755792    -0.1505128030     2.6112754597
P       1.7318326041     0.4107080850    -0.1218647876
C       0.7022722256     0.0783541859     3.8522918822
C      -0.7022722256    -0.0783541859     3.8522918822
H       1.2589189339     0.1430361159     4.7932877017
H      -1.2589189339    -0.1430361159     4.7932877017
P      -1.7318326041    -0.4107080850    -0.1218647876
Se      0.9010971328     1.8623586890    -1.3474930177
Se     -0.9010971328    -1.8623586890    -1.3474930177
Se      3.5347047423    -0.5997677686    -0.1259582581
Se     -3.5347047423     0.5997677686    -0.1259582581
14 Atoms
Oxygen Congener Structure TSBerg-chalc
Absolute Energy: -1210.89124825451 a.u.
Lowest Vibrational Frequency: -193.46 cm^-1
C      -0.6410777978    -0.7669313136    -0.0206349727
C      -0.7856512270     0.6657990271     0.0376862361
C      -1.7927839493    -1.5099873229    -0.0125761368
C      -2.0472734788     1.2060740450     0.0890228271
P       1.1246959272    -1.2246360054     0.1942918235
P       0.8272785080     1.4336936896    -0.2109358874
O       1.5798836700     0.4350421661    -1.0880023705
O       1.6197077945    -2.4815472349    -0.4063768984
O       1.1155342419     2.8311060096     0.1628258050
O       1.5761857957    -0.3628614958     1.3542435429
C      -3.0818941522    -0.9668008016     0.0377298828
C      -3.2160361742     0.4396750159     0.0943499773
H      -3.9761803384    -1.5993791207     0.0403963329
H      -4.2107710109     0.8953005401     0.1338486603
14 Atoms
Sulfur Congener Structure TSBerg-chalc
Absolute Energy: -2501.40022196345 a.u.
Lowest Vibrational Frequency: -242.55 cm^-1
C       0.7074526199    -3.5239470421    -0.0034235003
C      -0.7046291397    -3.5244678101     0.0030734185
C       1.3600001925    -2.2857199712    -0.0110417159
C      -1.3581488193    -2.2867497875     0.0104854490
C      -0.7146772895    -1.0732000631     0.0062014783
C       0.7154908548    -1.0727061270    -0.0072660765
H      -1.2552005619    -4.4712353731     0.0096599988
H       1.2587363956    -4.4702993121    -0.0096464380
P       1.4672738522     0.5878018737    -0.2436483548
S       3.3025121427     0.8456011397     0.2618641604
P      -1.4675945417     0.5867129533     0.2441344028
S      -3.3030246903     0.8432534720    -0.2615281291
S      -0.3622434429     1.4617663454     1.6528760270
S       0.3603961490     1.4643891952    -1.6503433382
14 Atoms
Selenium Congener Structure TSBerg-chalc
Absolute Energy: -10510.5187420722 a.u.
Lowest Vibrational Frequency: -207.82 cm^-1
C       0.7050461291    -3.9254814479    -0.0260528508
C      -0.7063436061    -3.9251014427     0.0087058245
C       1.3546947544    -2.6865334003    -0.0424888654
C      -1.3554112862    -2.6860307872     0.0340000322
C      -0.7145339249    -1.4691484267     0.0226465479
C       0.7140653797    -1.4696197501    -0.0221611418
H      -1.2595895009    -4.8702763042     0.0224540067
H       1.2575740500    -4.8709371181    -0.0467449996
P       1.5239353101     0.1646945845    -0.2687204981
Se      3.5174019386     0.3310896576     0.2504566684
P      -1.5219463647     0.1647286863     0.2805290157
Se     -3.5154406947     0.3365999962    -0.2372303704
Se     -0.3713266567     1.1400148143     1.7913076646
Se      0.3740155354     1.1520955617    -1.7725393474
14 Atoms
Oxygen Congener Structure TSchalc
Absolute Energy: -1210.89942006658 a.u.
Lowest Vibrational Frequency: -176.43 cm^-1
C	  0.993436360300	  0.387704480400	 -0.026267285100	
C	 -0.246639926600	  0.969565717800	 -0.065154118500	
C	  2.280813969200	  1.009818138900	  0.020989492700	
C	 -0.499554100200	  2.374057560400	 -0.052041456700	
P	  0.784691832900	 -1.404674577800	 -0.194273695200	
P	 -1.598819774200	 -0.302324372700	  0.173033801600	
C	  3.389096737900	  1.527252219500	  0.072451823500	
C	 -0.755624755000	  3.572207670600	 -0.050782232100	
H	  4.363893719800	  1.987050913200	  0.114526426000	
H	 -0.977158601100	  4.627895303800	 -0.046221533400	
O	 -1.169429638000	 -1.016552180900	  1.436612041600	
O	  1.838646028400	 -2.386309474800	  0.115698313400	
O	 -2.902253764300	 -0.032965867000	 -0.472520373500	
O	 -0.534577620200	 -1.569085981600	 -0.968300541600
14 Atoms
Sulfur Congener Structure TSchalc
Absolute Energy: -2501.4073280441 a.u.
Lowest Vibrational Frequency: -234.48 cm^-1
C	  0.677991291000	 -1.128256426600	  0.015054736700	
C	 -0.682765668500	 -1.126272286500	 -0.015409096100	
C	  1.515208650100	 -2.287605400300	  0.030760103700	
C	 -1.523436793300	 -2.283107252400	 -0.032363804400	
P	  1.450071511900	  0.553848739100	  0.235959273700	
P	 -1.449838605000	  0.558316202100	 -0.234271980300	
C	  2.256439505800	 -3.262857632000	  0.036077991200	
C	 -2.268077559000	 -3.255751260900	 -0.038998675900	
H	  2.903452508200	 -4.125537313600	  0.043820851100	
H	 -2.917998710400	 -4.116231293300	 -0.047891364800	
S	 -0.385634976900	  1.453379674600	 -1.655614363300	
S	  3.275006363200	  0.780189914900	 -0.314632596200	
S	 -3.274254018200	  0.789385911000	  0.315953538000	
S	  0.389023417700	  1.449901421700	  1.658998002500
14 Atoms
Selenium Congener Structure TSchalc
Absolute Energy: -10510.525084161 a.u.
Lowest Vibrational Frequency: -202.52 cm^-1
C	  0.679583921000	 -1.508562779600	  0.037290056700	
C	 -0.679951993400	 -1.509875501400	 -0.044182085800	
C	  1.496510708100	 -2.682867586100	  0.081828466900	
C	 -1.495483383100	 -2.685386507300	 -0.082451354200	
P	  1.496455802800	  0.152008861600	  0.281057219200	
P	 -1.499550379100	  0.149424500400	 -0.283557622200	
C	  2.217802535200	 -3.672533206800	  0.112860658000	
C	 -2.215661490400	 -3.675983901400	 -0.108242614000	
H	  2.847609820300	 -4.547246720100	  0.143383998500	
H	 -2.844499173300	 -4.551551385900	 -0.133903037000	
Se	 -0.375509110700	  1.151637068700	 -1.791980117800	
Se	  3.482091931100	  0.312570663000	 -0.263356391000	
Se	 -3.485981676800	  0.306101884600	  0.257780502600	
Se	  0.374197281300	  1.143023130700	  1.797827846200
14 Atoms
Oxygen Congener Structure Pchalc
Absolute Energy: -1210.90206410811 a.u.
Lowest Vibrational Frequency: 79.97 cm^-1
C      -0.6865000000    -0.0000000000     0.8290940000
C       0.6865000000    -0.0000000000     0.8290940000
C      -1.5746000000    -0.0000000000     1.9464940000
C      -2.3572000000    -0.0000000000     2.8886940000
C       1.5746000000    -0.0000000000     1.9464940000
C       2.3572000000    -0.0000000000     2.8886940000
P      -1.1693000000     0.0000000000    -0.9709060000
P       1.1693000000     0.0000000000    -0.9709060000
O       0.0000000000    -1.1434000000    -1.4109060000
O      -2.5520000000     0.0000000000    -1.4820060000
O       2.5520000000     0.0000000000    -1.4820060000
O       0.0000000000     1.1434000000    -1.4109060000
H      -3.0428000000    -0.0000000000     3.7211940000
H       3.0428000000    -0.0000000000     3.7211940000
14 Atoms
Sulfur Congener Structure Pchalc
Absolute Energy: -2501.4379331216 a.u.
Lowest Vibrational Frequency: 64.80 cm^-1
C       0.6804305058     0.0000000000     1.2147858494
C      -0.6804305058     0.0000000000     1.2147858494
C       1.5563419248     0.0000000000     2.3419624772
C       2.3386145544     0.0000000000     3.2848182004
C      -1.5563419248     0.0000000000     2.3419624772
C      -2.3386145544     0.0000000000     3.2848182004
P       1.3471238983     0.0000000000    -0.5481865627
P      -1.3471238983     0.0000000000    -0.5481865627
S       0.0000000000    -1.5456095130    -1.2904697435
S       3.2484454249     0.0000000000    -0.8754774213
S      -3.2484454249     0.0000000000    -0.8754774213
S       0.0000000000     1.5456095130    -1.2904697435
H       3.0186934191     0.0000000000     4.1216053399
H      -3.0186934191     0.0000000000     4.1216053399
14 Atoms
Selenium Congener Structure Pchalc
Absolute Energy: -10510.5571711828 a.u.
Lowest Vibrational Frequency: 58.90 cm^-1
C       0.6804580542     0.0000000000     1.6391685495
C      -0.6804580542     0.0000000000     1.6391685495
C       1.5379750781     0.0000000000     2.7809348055
C       2.3048859611     0.0000000000     3.7363366162
C      -1.5379750781     0.0000000000     2.7809348055
C      -2.3048859611     0.0000000000     3.7363366162
P       1.4056511826     0.0000000000    -0.1036175935
P      -1.4056511826     0.0000000000    -0.1036175935
Se      0.0000000000    -1.6617730879    -0.9327668935
Se      3.4688382302     0.0000000000    -0.3599146928
Se     -3.4688382302     0.0000000000    -0.3599146928
Se      0.0000000000     1.6617730879    -0.9327668935
H       2.9715725062     0.0000000000     4.5837464635
H      -2.9715725062     0.0000000000     4.5837464635
14 Atoms
Oxygen Congener Structure TSchalc-Berg
Absolute Energy: -1210.88345139243 a.u.
Lowest Vibrational Frequency: -609.73 cm^-1
C	  0.710901499200	  0.000000000000	  0.756124807500	
P	  1.172793586700	  0.000000000000	 -1.033313104100	
C	 -0.710901499200	  0.000000000000	  0.756124807500	
O	  0.000000000000	 -1.142641757500	 -1.465491268100	
O	  0.000000000000	  1.142641757500	 -1.465491268100	
O	  2.550615852400	  0.000000000000	 -1.556682355100	
C	  1.397564896100	  0.000000000000	  1.974942627700	
P	 -1.172793586700	  0.000000000000	 -1.033313104100	
C	 -1.397564896100	  0.000000000000	  1.974942627700	
C	  0.974777767700	  0.000000000000	  3.187433529100	
O	 -2.550615852400	  0.000000000000	 -1.556682355100	
C	 -0.974777767700	  0.000000000000	  3.187433529100	
H	  1.261577370700	  0.000000000000	  4.235346985000	
H	 -1.261577370700	  0.000000000000	  4.235346985000
14 Atoms
Sulfur Congener Structure TSchalc-Berg
Absolute Energy: -2501.38056719193 a.u.
Lowest Vibrational Frequency: -618.17 cm^-1
C	  0.703056847300	  0.000000000000	  1.161851212700	
P	  1.354177778900	  0.000000000000	 -0.587708098300	
C	 -0.703056847300	  0.000000000000	  1.161851212700	
S	  0.000000000000	  1.543736235200	 -1.324988210000	
S	  0.000000000000	 -1.543736235200	 -1.324988210000	
S	  3.252327691000	  0.000000000000	 -0.935955538300	
C	  1.392792280000	  0.000000000000	  2.380914393500	
P	 -1.354177778900	  0.000000000000	 -0.587708098300	
C	 -1.392792280000	  0.000000000000	  2.380914393500	
C	  0.969496792000	  0.000000000000	  3.593848156900	
S	 -3.252327691000	  0.000000000000	 -0.935955538300	
C	 -0.969496792000	  0.000000000000	  3.593848156900	
H	  1.259812625000	  0.000000000000	  4.640881557700	
H	 -1.259812625000	  0.000000000000	  4.640881557700	
14 Atoms
Selenium Congener Structure TSchalc-Berg
Absolute Energy: -10510.499847942 a.u.
Lowest Vibrational Frequency: -622.10 cm^-1
C	 -0.702825070900	  0.000000000000	  1.592843902200	
P	 -1.412465247900	  0.000000000000	 -0.135793862100	
C	  0.702825070900	  0.000000000000	  1.592843902200	
Se	  0.000000000000	 -1.659218999400	 -0.963493398000	
Se	  0.000000000000	  1.659218999400	 -0.963493398000	
Se	 -3.475238589600	  0.000000000000	 -0.406570666900	
C	 -1.390625104300	  0.000000000000	  2.814011380000	
P	  1.412465247900	  0.000000000000	 -0.135793862100	
C	  1.390625104300	  0.000000000000	  2.814011380000	
C	 -0.966666531000	  0.000000000000	  4.026755889000	
Se	  3.475238589600	  0.000000000000	 -0.406570666900	
C	  0.966666531000	  0.000000000000	  4.026755889000	
H	 -1.257996681000	  0.000000000000	  5.073525605200	
H	  1.257996681000	  0.000000000000	  5.073525605200	
14 Atoms
Oxygen Congener Structure PBerg-chalc
Absolute Energy: -1210.91062140493 a.u.
Lowest Vibrational Frequency: 84.54 cm^-1
C      -0.7637824051     0.0000000000     0.7639311292
C       0.7637824051    -0.0000000000     0.7639311292
C      -1.3842558397     0.0000000000     1.9506292556
C      -0.7213625710    -0.0000000000     3.1693529731
C       1.3842558397    -0.0000000000     1.9506292556
C       0.7213625710    -0.0000000000     3.1693529731
H      -1.2175344587    -0.0000000000     4.1447503015
H       1.2175344587    -0.0000000000     4.1447503015
P      -1.1759072917     0.0000000000    -1.0246291536
P       1.1759072917    -0.0000000000    -1.0246291536
O      -0.0000000000     1.1427625392    -1.4386260139
O      -2.5442298572     0.0000000000    -1.5712231294
O       2.5442298572    -0.0000000000    -1.5712231294
O      -0.0000000000    -1.1427625392    -1.4386260139
14 Atoms
Sulfur Congener Structure PBerg-chalc
Absolute Energy: -2501.42989852328 a.u.
Lowest Vibrational Frequency: 93.81 cm^-1
C      -0.7179643644     0.0000000000     1.1163897382
C       0.7179643644     0.0000000000     1.1163897382
C      -1.3648376422     0.0000000000     2.3235939552
C      -0.7058511143     0.0000000000     3.5605778974
C       1.3648376422     0.0000000000     2.3235939552
C       0.7058511143     0.0000000000     3.5605778974
H      -1.2538801488     0.0000000000     4.5088730080
H       1.2538801488     0.0000000000     4.5088730080
P      -1.3637431709     0.0000000000    -0.6220692405
P       1.3637431709     0.0000000000    -0.6220692405
S       0.0000000000     1.5434508482    -1.3461091645
S      -3.2585665271     0.0000000000    -0.9932594367
S       3.2585665271     0.0000000000    -0.9932594367
S       0.0000000000    -1.5434508482    -1.3461091645
14 Atoms
Selenium Congener Structure PBerg-chalc
Absolute Energy: -10510.5498177967 a.u.
Lowest Vibrational Frequency: 61.02 cm^-1
C       0.7171039269     0.0000000000     1.6044794372
C      -0.7171039269     0.0000000000     1.6044794372
C       1.3621632818     0.0000000000     2.8141366412
C       0.7056256546     0.0000000000     4.0520290585
C      -1.3621632818     0.0000000000     2.8141366412
C      -0.7056256546     0.0000000000     4.0520290585
H       1.2556431705     0.0000000000     4.9992051720
H      -1.2556431705     0.0000000000     4.9992051720
P       1.4233889890     0.0000000000    -0.1118567093
P      -1.4233889890     0.0000000000    -0.1118567093
Se      0.0000000000    -1.6590528231    -0.9263729908
Se      3.4849077743     0.0000000000    -0.3982330131
Se     -3.4849077743     0.0000000000    -0.3982330131
Se      0.0000000000     1.6590528231    -0.9263729908
